# Supplementary material for: A new treefrog from Cordillera del Cóndor with comments on the biogeographic affinity between Cordillera del Cóndor and the Guianan Tepuis (Anura, Hylidae, Hyloscirtus)
Source: Zookeys. 2018 Dec 19;(809):97–124. doi: 10.3897/zookeys.809.25207 (PMC6306478; doi:10.3897/zookeys.809.25207)
Supplement: XML Treatment for Hyloscirtus hillisi [file zookeys.809.25207-treatment1.xml]

<!DOCTYPE tp:taxon-treatment
  PUBLIC "-//TaxonX//DTD Taxonomic Treatment Publishing DTD v0 20100105//EN" "tax-treatment-NSO.dtd">
<tp:taxon-treatment xmlns:tp="http://www.plazi.org/taxpub"><tp:treatment-meta><kwd-group><label>Taxon classification</label><kwd><named-content xmlns:xlink="http://www.w3.org/1999/xlink" content-type="kingdom">Animalia</named-content></kwd><kwd><named-content xmlns:xlink="http://www.w3.org/1999/xlink" content-type="order">Anura</named-content></kwd><kwd><named-content xmlns:xlink="http://www.w3.org/1999/xlink" content-type="family">Hylidae</named-content></kwd></kwd-group><mixed-citation publication-type="journal"><person-group><name><surname>Ron</surname><given-names>Santiago R.</given-names></name><name><surname>Caminer</surname><given-names>Marcel A.</given-names></name><name><surname>Varela-Jaramillo</surname><given-names>Andrea</given-names></name><name><surname>Almeida-Reinoso</surname><given-names>Diego</given-names></name></person-group><article-title>A new treefrog from Cordillera del Cóndor with comments on the biogeographic affinity between Cordillera del Cóndor and the Guianan Tepuis (<tp:taxon-name><tp:taxon-name-part taxon-name-part-type="order">Anura</tp:taxon-name-part></tp:taxon-name>, <tp:taxon-name><tp:taxon-name-part taxon-name-part-type="family">Hylidae</tp:taxon-name-part></tp:taxon-name>, <italic><tp:taxon-name><tp:taxon-name-part taxon-name-part-type="genus" reg="Hyloscirtus">Hyloscirtus</tp:taxon-name-part></tp:taxon-name></italic>)</article-title><source>Zookeys</source><day>19</day><month>12</month><year>2018</year><volume>2018</volume><issue>809</issue><fpage>97</fpage><lpage>124</lpage><pub-id pub-id-type="doi">10.3897/zookeys.809.25207</pub-id></mixed-citation></tp:treatment-meta><tp:nomenclature><tp:taxon-name>
              <tp:taxon-name-part taxon-name-part-type="genus" reg="Hyloscirtus">Hyloscirtus</tp:taxon-name-part>
              <tp:taxon-name-part taxon-name-part-type="species" reg="hillisi">hillisi</tp:taxon-name-part>
              <object-id xmlns:xlink="http://www.w3.org/1999/xlink" content-type="zoobank" xlink:type="simple">http://zoobank.org/95C54DD9-297E-471D-8E5F-2B96BE740147</object-id>
            </tp:taxon-name><tp:taxon-status xmlns:xlink="http://www.w3.org/1999/xlink" xlink:type="simple">sp. n.</tp:taxon-status></tp:nomenclature><tp:treatment-sec sec-type="Holotype" id="SECID0EW5BG"><title>Holotype.</title><p><named-content xmlns:xlink="http://www.w3.org/1999/xlink" content-type="dwc:institutional_code" xlink:type="simple">QCAZ</named-content> 68649 (Figs <xref ref-type="fig" rid="F5">5</xref>–<xref ref-type="fig" rid="F7">7</xref>), field no. SC 59176, adult female from Ecuador, Provincia Morona Santiago, Caverns-cascade trail, Reserva Biológica El Quimi, on the slopes of flat-topped mountain on the eastern side of the Río Quimi valley (<named-content xmlns:xlink="http://www.w3.org/1999/xlink" content-type="dwc:verbatimCoordinates" xlink:type="simple"><named-content content-type="geo-json" specific-use="{&#34;type&#34;:&#34;Point&#34;,&#34;coordinates&#34;:[-78.378800,-3.519000]}" id="NCID0EM6BG" xlink:type="simple">3.5190S, 78.3788W</named-content></named-content>), 2128 m above sea level, collected by Diego Almeida, Darwin Núñez, Kunam Nucirquia, Alex Achig, and Ricardo Gavilanes on 8 July 2017.</p></tp:treatment-sec><tp:treatment-sec sec-type="Paratopotypes" id="SECID0ER6BG"><title>Paratopotypes.</title><p><named-content xmlns:xlink="http://www.w3.org/1999/xlink" content-type="dwc:institutional_code" xlink:type="simple">QCAZ</named-content> 68646, 72549 subadult females, 68651–54, 72552, tadpoles, 69001, metamorphs, 72550, 72553, adult males, 2112–2134 m of elevation. Collected on 7–14 July 2017 and 12–19 April 2018 by Diego Almeida, Darwin Núñez, Kunam Nucirquia, Alex Achig, Ricardo Gavilanes, and María del Mar Moretta.</p></tp:treatment-sec><tp:treatment-sec sec-type="Paratypes" id="SECID0E36BG"><title>Paratypes.</title><p>All specimens from Reserva Biológica el Quimi, eastern side of the Río Quimi valley, Provincia Morona Santiago, Ecuador. Base camp surroundings, near Río Cristalino (<named-content xmlns:xlink="http://www.w3.org/1999/xlink" content-type="dwc:verbatimCoordinates" xlink:type="simple"><named-content content-type="geo-json" specific-use="{&#34;type&#34;:&#34;Point&#34;,&#34;coordinates&#34;:[-78.391400,-3.518300]}" id="NCID0EGAAI" xlink:type="simple">3.5183S, 78.3914W</named-content></named-content>), 1992 m, <named-content xmlns:xlink="http://www.w3.org/1999/xlink" content-type="dwc:institutional_code" xlink:type="simple">QCAZ</named-content> 68647, juvenile, 68648, 68650, metamorphs, 68655–56, 71182, tadpoles collected on 4, 8–9 July 2017; second plateau, near limestone cave (<named-content xmlns:xlink="http://www.w3.org/1999/xlink" content-type="dwc:verbatimCoordinates" xlink:type="simple"><named-content content-type="geo-json" specific-use="{&#34;type&#34;:&#34;Point&#34;,&#34;coordinates&#34;:[-78.381500,-3.518900]}" id="NCID0ETAAI" xlink:type="simple">3.5189S, 78.3815W</named-content></named-content>), 2121 m, <named-content xmlns:xlink="http://www.w3.org/1999/xlink" content-type="dwc:institutional_code" xlink:type="simple">QCAZ</named-content> 72551, adult male, collected on 19 April 2018. Collected by Diego Almeida, Darwin Núñez, Kunam Nucirquia, Alex Achig, and Ricardo Gavilanes.</p></tp:treatment-sec><tp:treatment-sec sec-type="diagnosis" id="SECID0E4AAI"><title>Diagnosis.</title><p>The diagnosis and comparisons are based on one adult female, three adult males, and two subadult females. The new species is diagnosed by the following characters: mean <abbrev xmlns:xlink="http://www.w3.org/1999/xlink" xlink:title="snout-vent length" id="ABBRID0EDBAI" xlink:type="simple">SVL</abbrev> 70.3 mm in adult males (range 66.7–72.3; n = 3), 65.8 mm in one adult female; vomerine odontophores conic-shaped with a gap medially, each process with three to five prominent teeth; supracloacal flap ill-defined; supratympanic fold present; finger webbing formula: I basal II2-—3-III2½—2IV, toe webbing formula: I2-—2II1<sup>+</sup>—2<sup>+</sup>III1½—2½IV2½—1<sup>+</sup>V; forelimbs hypertrophied in males; enlarged and curved prepollex protruding as a spine in both sexes; fleshy calcar absent; dorsum, flanks, and dorsal areas of limbs dark grayish brown with tiny orange marks varying from abundant to sparse; venter dark grayish brown; iris bronze or yellowish with dark brown reticulation.</p></tp:treatment-sec><tp:treatment-sec sec-type="comparisons" id="SECID0ENBAI"><title>Comparisons.</title><p><italic><tp:taxon-name><tp:taxon-name-part taxon-name-part-type="genus" reg="Hyloscirtus">Hyloscirtus</tp:taxon-name-part><tp:taxon-name-part taxon-name-part-type="species" reg="hillisi">hillisi</tp:taxon-name-part></tp:taxon-name></italic> is most similar to <italic><tp:taxon-name><tp:taxon-name-part taxon-name-part-type="genus" reg="Hyloscirtus">H.</tp:taxon-name-part><tp:taxon-name-part taxon-name-part-type="species" reg="condor">condor</tp:taxon-name-part></tp:taxon-name></italic>, <italic><tp:taxon-name><tp:taxon-name-part taxon-name-part-type="genus" reg="Hyloscirtus">H.</tp:taxon-name-part><tp:taxon-name-part taxon-name-part-type="species" reg="diabolus">diabolus</tp:taxon-name-part></tp:taxon-name></italic>, and <italic><tp:taxon-name><tp:taxon-name-part taxon-name-part-type="genus" reg="Hyloscirtus">H.</tp:taxon-name-part><tp:taxon-name-part taxon-name-part-type="species" reg="tapichalaca">tapichalaca</tp:taxon-name-part></tp:taxon-name></italic> (Figure <xref ref-type="fig" rid="F4">4</xref>). They share the presence of an enlarged claw-like prepollex. <italic><tp:taxon-name><tp:taxon-name-part taxon-name-part-type="genus" reg="Hyloscirtus">Hyloscirtus</tp:taxon-name-part><tp:taxon-name-part taxon-name-part-type="species" reg="condor">condor</tp:taxon-name-part></tp:taxon-name></italic> differs in ventral coloration (light gray to light salmon in <italic><tp:taxon-name><tp:taxon-name-part taxon-name-part-type="genus" reg="Hyloscirtus">H.</tp:taxon-name-part><tp:taxon-name-part taxon-name-part-type="species" reg="condor">condor</tp:taxon-name-part></tp:taxon-name></italic> vs. dark brown in <italic><tp:taxon-name><tp:taxon-name-part taxon-name-part-type="genus" reg="Hyloscirtus">H.</tp:taxon-name-part><tp:taxon-name-part taxon-name-part-type="species" reg="hillisi">hillisi</tp:taxon-name-part></tp:taxon-name></italic>) and dorsal coloration (brown dorsum with diffuse yellow speckling in <italic><tp:taxon-name><tp:taxon-name-part taxon-name-part-type="genus" reg="Hyloscirtus">H.</tp:taxon-name-part><tp:taxon-name-part taxon-name-part-type="species" reg="condor">condor</tp:taxon-name-part></tp:taxon-name></italic> vs. dark brown dorsum with contrasting orange round marks in <italic><tp:taxon-name><tp:taxon-name-part taxon-name-part-type="genus" reg="Hyloscirtus">H.</tp:taxon-name-part><tp:taxon-name-part taxon-name-part-type="species" reg="hillisi">hillisi</tp:taxon-name-part></tp:taxon-name></italic>). <italic><tp:taxon-name><tp:taxon-name-part taxon-name-part-type="genus" reg="Hyloscirtus">Hyloscirtus</tp:taxon-name-part><tp:taxon-name-part taxon-name-part-type="species" reg="diabolus">diabolus</tp:taxon-name-part></tp:taxon-name></italic> differs from <italic><tp:taxon-name><tp:taxon-name-part taxon-name-part-type="genus" reg="Hyloscirtus">H.</tp:taxon-name-part><tp:taxon-name-part taxon-name-part-type="species" reg="hillisi">hillisi</tp:taxon-name-part></tp:taxon-name></italic> by having a red iris (bronze or yellowish with brown reticulations in <italic><tp:taxon-name><tp:taxon-name-part taxon-name-part-type="genus" reg="Hyloscirtus">H.</tp:taxon-name-part><tp:taxon-name-part taxon-name-part-type="species" reg="hillisi">hillisi</tp:taxon-name-part></tp:taxon-name></italic>) and a fleshy calcar (calcar absent in <italic><tp:taxon-name><tp:taxon-name-part taxon-name-part-type="genus" reg="Hyloscirtus">H.</tp:taxon-name-part><tp:taxon-name-part taxon-name-part-type="species" reg="hillisi">hillisi</tp:taxon-name-part></tp:taxon-name></italic>; <xref ref-type="bibr" rid="B42">Rivera-Correa et al. 2016</xref>). <italic><tp:taxon-name><tp:taxon-name-part taxon-name-part-type="genus" reg="Hyloscirtus">Hyloscirtus</tp:taxon-name-part><tp:taxon-name-part taxon-name-part-type="species" reg="tapichalaca">tapichalaca</tp:taxon-name-part></tp:taxon-name></italic> differs from <italic><tp:taxon-name><tp:taxon-name-part taxon-name-part-type="genus" reg="Hyloscirtus">H.</tp:taxon-name-part><tp:taxon-name-part taxon-name-part-type="species" reg="hillisi">hillisi</tp:taxon-name-part></tp:taxon-name></italic> by having a brown dorsum without orange marks (orange marks present in <italic><tp:taxon-name><tp:taxon-name-part taxon-name-part-type="genus" reg="Hyloscirtus">H.</tp:taxon-name-part><tp:taxon-name-part taxon-name-part-type="species" reg="hillisi">hillisi</tp:taxon-name-part></tp:taxon-name></italic>) and white disks on fingers and toes (disks are dark brown in <italic><tp:taxon-name><tp:taxon-name-part taxon-name-part-type="genus" reg="Hyloscirtus">H.</tp:taxon-name-part><tp:taxon-name-part taxon-name-part-type="species" reg="hillisi">hillisi</tp:taxon-name-part></tp:taxon-name></italic>). The remaining species of the <italic><tp:taxon-name><tp:taxon-name-part taxon-name-part-type="genus" reg="Hyloscirtus">H.</tp:taxon-name-part><tp:taxon-name-part taxon-name-part-type="species" reg="larinopygion">larinopygion</tp:taxon-name-part></tp:taxon-name></italic> group lack the enlarged claw-like prepollex (<xref ref-type="bibr" rid="B6">Ardila-Robayo et al. 1993</xref>; <xref ref-type="bibr" rid="B36">Mueses-Cisneros and Anganoy-Criollo 2008</xref>; <xref ref-type="bibr" rid="B37">Mueses-Cisneros and Perdomo-Castillo 2011</xref>; <xref ref-type="bibr" rid="B46">Ruiz-Carranza and Lynch 1982</xref>; <xref ref-type="bibr" rid="B42">Rivera-Correa et al. 2016</xref>).</p><fig id="F4" position="float" orientation="portrait"><label>Figure 4.</label><caption><p>Live individuals of <italic><tp:taxon-name><tp:taxon-name-part taxon-name-part-type="genus" reg="Hyloscirtus">Hyloscirtus</tp:taxon-name-part></tp:taxon-name></italic>. <bold>A, B</bold><italic><tp:taxon-name><tp:taxon-name-part taxon-name-part-type="genus" reg="Hyloscirtus">Hyloscirtus</tp:taxon-name-part><tp:taxon-name-part taxon-name-part-type="species" reg="diabolus">diabolus</tp:taxon-name-part></tp:taxon-name></italic> (CORBIDI 12885, adult male, holotype, <abbrev xmlns:xlink="http://www.w3.org/1999/xlink" xlink:title="snout-vent length" id="ABBRID0ERJAI" xlink:type="simple">SVL</abbrev> = 82.3 mm); <bold>C, D</bold><italic><tp:taxon-name><tp:taxon-name-part taxon-name-part-type="genus" reg="Hyloscirtus">H.</tp:taxon-name-part><tp:taxon-name-part taxon-name-part-type="species" reg="tapichalaca">tapichalaca</tp:taxon-name-part></tp:taxon-name></italic> (<named-content xmlns:xlink="http://www.w3.org/1999/xlink" content-type="dwc:institutional_code" xlink:type="simple">QCAZ</named-content> 63872, adult female, <abbrev xmlns:xlink="http://www.w3.org/1999/xlink" xlink:title="snout-vent length" id="ABBRID0EHKAI" xlink:type="simple">SVL</abbrev> = 76.19 mm); <bold>E, F</bold><italic><tp:taxon-name><tp:taxon-name-part taxon-name-part-type="genus" reg="Hyloscirtus">H.</tp:taxon-name-part><tp:taxon-name-part taxon-name-part-type="species" reg="condor">condor</tp:taxon-name-part></tp:taxon-name></italic> (<named-content xmlns:xlink="http://www.w3.org/1999/xlink" content-type="dwc:institutional_code" xlink:type="simple">QCAZ</named-content> 65237, adult male, <abbrev xmlns:xlink="http://www.w3.org/1999/xlink" xlink:title="snout-vent length" id="ABBRID0E4KAI" xlink:type="simple">SVL</abbrev> = 67.18 mm). Photographs: Karla García-Burneo, Diego Quirola, and Santiago Ron.</p></caption><graphic xmlns:xlink="http://www.w3.org/1999/xlink" xlink:href="zookeys-809-097-g004.jpg" position="float" orientation="portrait" xlink:type="simple" id="oo_251816.jpg"/></fig><!--PageBreak--></tp:treatment-sec><tp:treatment-sec sec-type="description" id="SECID0EHLAI"><title>Description of the holotype.</title><p>An adult female (Figs <xref ref-type="fig" rid="F5">5</xref>–<xref ref-type="fig" rid="F7">7</xref>), 65.78 mm <abbrev xmlns:xlink="http://www.w3.org/1999/xlink" xlink:title="snout-vent length" id="ABBRID0EVLAI" xlink:type="simple">SVL</abbrev>. Head round in dorsal view, wider than long; snout nearly truncate in lateral and dorsal views; distance from nostril to eye shorter than diameter of eye; canthus rostralis rounded; loreal region slightly concave; internarial region nearly flat; top of head slightly concave; nostrils slightly protruding anterolaterally; lips rounded, not flared; interorbital area <!--PageBreak-->slightly convex; eye large, protuberant; diameter of eye 1.85 times diameter of tympanic annulus; supratympanic fold thick, curved, covering posterodorsal edge of tympanum, extending from eye to posterior end of mandible and to shoulder; tympanum rounded; tympanic annulus distinct, rounded, separated from eye by ca. 1.43 times its diameter.</p><fig id="F5" position="float" orientation="portrait"><label>Figure 5.</label><caption><p>Variation in life of <italic><tp:taxon-name><tp:taxon-name-part taxon-name-part-type="genus" reg="Hyloscirtus">Hyloscirtus</tp:taxon-name-part><tp:taxon-name-part taxon-name-part-type="species" reg="hillisi">hillisi</tp:taxon-name-part></tp:taxon-name></italic> sp. n. from Reserva Biológica El Quimi. <bold>A</bold><named-content xmlns:xlink="http://www.w3.org/1999/xlink" content-type="dwc:institutional_code" xlink:type="simple">QCAZ</named-content> 68649 (adult female, holotype, <abbrev xmlns:xlink="http://www.w3.org/1999/xlink" xlink:title="snout-vent length" id="ABBRID0EVMAI" xlink:type="simple">SVL</abbrev> = 65.78 mm) <bold>B</bold><named-content xmlns:xlink="http://www.w3.org/1999/xlink" content-type="dwc:institutional_code" xlink:type="simple">QCAZ</named-content> 68646 (subadult female, <abbrev xmlns:xlink="http://www.w3.org/1999/xlink" xlink:title="snout-vent length" id="ABBRID0EANAI" xlink:type="simple">SVL</abbrev> = 48.55 mm) <bold>C</bold> not collected.</p></caption><graphic xmlns:xlink="http://www.w3.org/1999/xlink" xlink:href="zookeys-809-097-g005.jpg" position="float" orientation="portrait" xlink:type="simple" id="oo_251817.jpg"/></fig><fig id="F6" position="float" orientation="portrait"><label>Figure 6.</label><caption><p>Variation of preserved specimens of <italic><tp:taxon-name><tp:taxon-name-part taxon-name-part-type="genus" reg="Hyloscirtus">Hyloscirtus</tp:taxon-name-part><tp:taxon-name-part taxon-name-part-type="species" reg="hillisi">hillisi</tp:taxon-name-part></tp:taxon-name></italic> sp. n. From left to right, first and second rows: <named-content xmlns:xlink="http://www.w3.org/1999/xlink" content-type="dwc:institutional_code" xlink:type="simple">QCAZ</named-content> 68649 (holotype, adult female), <named-content xmlns:xlink="http://www.w3.org/1999/xlink" content-type="dwc:institutional_code" xlink:type="simple">QCAZ</named-content> 68646 (subadult female); third and fourth rows: <named-content xmlns:xlink="http://www.w3.org/1999/xlink" content-type="dwc:institutional_code" xlink:type="simple">QCAZ</named-content> 68647 (juvenile), <named-content xmlns:xlink="http://www.w3.org/1999/xlink" content-type="dwc:institutional_code" xlink:type="simple">QCAZ</named-content> 69001, 68650, 68648 (metamorphs).</p></caption><graphic xmlns:xlink="http://www.w3.org/1999/xlink" xlink:href="zookeys-809-097-g006.jpg" position="float" orientation="portrait" xlink:type="simple" id="oo_251818.jpg"/></fig><fig id="F7" position="float" orientation="portrait"><label>Figure 7.</label><caption><p>Ventral views of the left hand and foot of <italic><tp:taxon-name><tp:taxon-name-part taxon-name-part-type="genus" reg="Hyloscirtus">Hyloscirtus</tp:taxon-name-part><tp:taxon-name-part taxon-name-part-type="species" reg="hillisi">hillisi</tp:taxon-name-part></tp:taxon-name></italic> sp. n. Holotype (<named-content xmlns:xlink="http://www.w3.org/1999/xlink" content-type="dwc:institutional_code" xlink:type="simple">QCAZ</named-content> 68649).</p></caption><graphic xmlns:xlink="http://www.w3.org/1999/xlink" xlink:href="zookeys-809-097-g007.jpg" position="float" orientation="portrait" xlink:type="simple" id="oo_251819.jpg"/></fig><p>Forearms robust compared to upper arms but not hypertrophied; axillary membrane absent; ulnar tubercles absent; relative length of fingers I &lt; II &lt; IV &lt; III; fingers bearing large, oval discs, wider than finger; subarticular tubercles prominent, round to ovoid, single; supernumerary tubercles present, small and rounded; thenar tubercle, elliptical; palmar tubercle round; prepollical tubercle large, elliptical; prepollex enlarged, claw shaped; webbing formula of fingers I basal II2-—3-III2½—2IV (Fig. <xref ref-type="fig" rid="F7">7</xref>).</p><p>Toes bearing discs broadly expanded, rounded and slightly smaller than those of fingers; relative length of toes I &lt; II &lt; III &lt; V &lt; IV; inner metatarsal tubercle large, <!--PageBreak-->oval; outer metatarsal tubercle absent; subarticular tubercles single, round, large, and protuberant; supernumerary tubercles present; toes webbing formula I2-—2II1<sup>+</sup>—2<sup>+</sup>III1½—2½IV2½—1<sup>+</sup>V (Fig. <xref ref-type="fig" rid="F7">7</xref>).</p><!--PageBreak--><p>Skin on dorsum, flanks, dorsal surfaces of limbs, throat, chest, dorsal, and inner surfaces of thighs smooth; belly and ventral surfaces of thighs areolate, those of shanks smooth. Cloacal opening directed posteriorly at upper level of thighs, round tubercles below and of vent. Tongue slightly cordiform, widely attached to mouth floor; vomerine odontophores conic-shaped, separated medially, behind level of ovoid choana; each bearing 3–5 vomerine teeth. Additional measurements of the holotype are listed in Table <xref ref-type="table" rid="T3">3</xref>.</p><table-wrap id="T3" position="float" orientation="portrait"><label>Table 3.</label><caption><p>Descriptive statistics for measurements of <italic><tp:taxon-name><tp:taxon-name-part taxon-name-part-type="genus" reg="Hyloscirtus">Hyloscirtus</tp:taxon-name-part><tp:taxon-name-part taxon-name-part-type="species" reg="hillisi">hillisi</tp:taxon-name-part></tp:taxon-name></italic> sp. n. Abbreviations: <abbrev xmlns:xlink="http://www.w3.org/1999/xlink" xlink:title="snout-vent length" id="ABBRID0EDRAI" xlink:type="simple">SVL</abbrev> = snout-vent length; <abbrev xmlns:xlink="http://www.w3.org/1999/xlink" xlink:title="foot length" id="ABBRID0EHRAI" xlink:type="simple">FL</abbrev> = foot length; <abbrev xmlns:xlink="http://www.w3.org/1999/xlink" xlink:title="head length" id="ABBRID0ELRAI" xlink:type="simple">HL</abbrev> = head length; <abbrev xmlns:xlink="http://www.w3.org/1999/xlink" xlink:title="head width" id="ABBRID0EPRAI" xlink:type="simple">HW</abbrev> = head width; <abbrev xmlns:xlink="http://www.w3.org/1999/xlink" xlink:title="eye diameter" id="ABBRID0ETRAI" xlink:type="simple">ED</abbrev> = eye diameter; <abbrev xmlns:xlink="http://www.w3.org/1999/xlink" xlink:title="tympanum diameter" id="ABBRID0EXRAI" xlink:type="simple">TD</abbrev> = tympanum diameter; <abbrev xmlns:xlink="http://www.w3.org/1999/xlink" xlink:title="tibia length" id="ABBRID0E2RAI" xlink:type="simple">TL</abbrev> = tibia length; <abbrev xmlns:xlink="http://www.w3.org/1999/xlink" xlink:title="femur length" id="ABBRID0E6RAI" xlink:type="simple">FEL</abbrev> = femur length. All measurements in mm.</p></caption><table id="TID0E1RAG" rules="all"><tbody><tr><th rowspan="1" colspan="1"/><th rowspan="1" colspan="1">Adult female (holotype)</th><th rowspan="1" colspan="1">Adult males (n = 3)</th><th rowspan="1" colspan="1">Subadult females (n = 2)</th><th rowspan="1" colspan="1">Juveniles (n = 1)</th></tr><tr><td rowspan="1" colspan="1">
                      <abbrev xmlns:xlink="http://www.w3.org/1999/xlink" xlink:title="snout-vent length" id="ABBRID0E3SAI" xlink:type="simple">SVL</abbrev>
                    </td><td rowspan="1" colspan="1">65.8</td><td rowspan="1" colspan="1">70.3 ± 3.1 (66.7–72.3)</td><td rowspan="1" colspan="1">48.6–56.8</td><td rowspan="1" colspan="1">40.2</td></tr><tr><td rowspan="1" colspan="1">
                      <abbrev xmlns:xlink="http://www.w3.org/1999/xlink" xlink:title="foot length" id="ABBRID0ERTAI" xlink:type="simple">FL</abbrev>
                    </td><td rowspan="1" colspan="1">29.9</td><td rowspan="1" colspan="1">30.3 ± 0.1 (30.1–30.4)</td><td rowspan="1" colspan="1">21.4–27.6</td><td rowspan="1" colspan="1">17.6</td></tr><tr><td rowspan="1" colspan="1">
                      <abbrev xmlns:xlink="http://www.w3.org/1999/xlink" xlink:title="head length" id="ABBRID0EGUAI" xlink:type="simple">HL</abbrev>
                    </td><td rowspan="1" colspan="1">14.9</td><td rowspan="1" colspan="1">14.3 ± 2.7 (11.4–16.6)</td><td rowspan="1" colspan="1">11.9–12.9</td><td rowspan="1" colspan="1">9.4</td></tr><tr><td rowspan="1" colspan="1">
                      <abbrev xmlns:xlink="http://www.w3.org/1999/xlink" xlink:title="head width" id="ABBRID0E2UAI" xlink:type="simple">HW</abbrev>
                    </td><td rowspan="1" colspan="1">22.7</td><td rowspan="1" colspan="1">24.5 ± 0.9 (23.7–25.5)</td><td rowspan="1" colspan="1">18.4–20.5</td><td rowspan="1" colspan="1">13.1</td></tr><tr><td rowspan="1" colspan="1">
                      <abbrev xmlns:xlink="http://www.w3.org/1999/xlink" xlink:title="eye diameter" id="ABBRID0EQVAI" xlink:type="simple">ED</abbrev>
                    </td><td rowspan="1" colspan="1">6.3</td><td rowspan="1" colspan="1">6.5 ± 0.1 (6.4–6.6)</td><td rowspan="1" colspan="1">5.1–5.2</td><td rowspan="1" colspan="1">5.4</td></tr><tr><td rowspan="1" colspan="1">
                      <abbrev xmlns:xlink="http://www.w3.org/1999/xlink" xlink:title="tympanum diameter" id="ABBRID0EFWAI" xlink:type="simple">TD</abbrev>
                    </td><td rowspan="1" colspan="1">3.4</td><td rowspan="1" colspan="1">4.3 ± 0.2 (4.1–4.3)</td><td rowspan="1" colspan="1">2.9–3.2</td><td rowspan="1" colspan="1">2.1</td></tr><tr><td rowspan="1" colspan="1">
                      <abbrev xmlns:xlink="http://www.w3.org/1999/xlink" xlink:title="tibia length" id="ABBRID0E1WAI" xlink:type="simple">TL</abbrev>
                    </td><td rowspan="1" colspan="1">32.3</td><td rowspan="1" colspan="1">33.9 ± 0.6 (33.4–34.6)</td><td rowspan="1" colspan="1">25.6–28.1</td><td rowspan="1" colspan="1">21.2</td></tr><tr><td rowspan="1" colspan="1">
                      <abbrev xmlns:xlink="http://www.w3.org/1999/xlink" xlink:title="femur length" id="ABBRID0EPXAI" xlink:type="simple">FEL</abbrev>
                    </td><td rowspan="1" colspan="1">35.2</td><td rowspan="1" colspan="1">35.9 ± 1.7 (34.3–37.7)</td><td rowspan="1" colspan="1">25.7–32.36</td><td rowspan="1" colspan="1">20.9</td></tr></tbody></table></table-wrap></tp:treatment-sec><tp:treatment-sec sec-type="Color of holotype in preservative" id="SECID0E6XAI"><title>Color of holotype in preservative.</title><p>(Figure <xref ref-type="fig" rid="F6">6</xref>). Dorsal surfaces of head, body, and limbs, including fingers, dark grayish-brown densely stippled with minute, cream flecks. Ventral surfaces of limbs and belly grayish-brown, ventral surfaces of discs, webbing, chest, and throat paler.</p></tp:treatment-sec><tp:treatment-sec sec-type="Color of holotype in life" id="SECID0EJYAI"><title>Color of holotype in life.</title><p>(Figure <xref ref-type="fig" rid="F5">5A</xref>). Based on digital photographs. Dorsal surfaces same as above except that flecks are bright orange. Ventral surfaces are dark grayish-brown. Ventral pads of digital discs on fingers and toes are gray. Iris is yellowish-cream.</p></tp:treatment-sec><tp:treatment-sec sec-type="variation" id="SECID0ETYAI"><title>Variation.</title><p>Dorsal and ventral variation of preserved individuals is depicted in Figure <xref ref-type="fig" rid="F6">6</xref>. Morphometric variation is shown in Table <xref ref-type="table" rid="T3">3</xref>. In preservative, dorsum varies from dark grayish-brown (e.g., <named-content xmlns:xlink="http://www.w3.org/1999/xlink" content-type="dwc:institutional_code" xlink:type="simple">QCAZ</named-content> 68646) in adults to pale grayish-brown (e.g., <named-content xmlns:xlink="http://www.w3.org/1999/xlink" content-type="dwc:institutional_code" xlink:type="simple">QCAZ</named-content> 68647, 68650) or pale gray (e.g., <named-content xmlns:xlink="http://www.w3.org/1999/xlink" content-type="dwc:institutional_code" xlink:type="simple">QCAZ</named-content> 68648) in juveniles and metamorphs. Scattered minutes cream flecks can be present on dorsal surfaces (e.g., <named-content xmlns:xlink="http://www.w3.org/1999/xlink" content-type="dwc:institutional_code" xlink:type="simple">QCAZ</named-content> 68646, 68647). Specimen <named-content xmlns:xlink="http://www.w3.org/1999/xlink" content-type="dwc:institutional_code" xlink:type="simple">QCAZ</named-content> 68647 (juvenile) has cream transverse bars on the dorsal surfaces of the limbs (two to four on the forearm and five to seven on the thigh, shank, and foot). Ventral surfaces vary from pale grayish-brown (e.g., <named-content xmlns:xlink="http://www.w3.org/1999/xlink" content-type="dwc:institutional_code" xlink:type="simple">QCAZ</named-content> 68646) to pale <!--PageBreak-->brown or cream (e.g., <named-content xmlns:xlink="http://www.w3.org/1999/xlink" content-type="dwc:institutional_code" xlink:type="simple">QCAZ</named-content> 68648, 68650). Coloration of webbing and discs vary from dark grayish-brown to pale grayish-brown or gray.</p><p>In life, (Figure <xref ref-type="fig" rid="F5">5</xref>), the adult specimens are very similar to the holotype except for the density of bright orange flecks (bright yellow <italic>in situ</italic>; Figure <xref ref-type="fig" rid="F11">11A</xref>) on the dorsal surfaces. Background dorsal coloration in juveniles and metamorphs (Figure <xref ref-type="fig" rid="F8">8</xref>) varies from mottled or uniformly brown (e.g., SC 59268, <named-content xmlns:xlink="http://www.w3.org/1999/xlink" content-type="dwc:institutional_code" xlink:type="simple">QCAZ</named-content> 68650) to light brown (e.g., <named-content xmlns:xlink="http://www.w3.org/1999/xlink" content-type="dwc:institutional_code" xlink:type="simple">QCAZ</named-content> 68648) with or without orange-brown transversal bars on the dorsal surfaces of the limbs. Ventral surfaces vary from dark grayish-brown to cream (e.g., SC 59268). Iris varies from bronze (e.g., SC 59268) to yellowish-cream (e.g., <named-content xmlns:xlink="http://www.w3.org/1999/xlink" content-type="dwc:institutional_code" xlink:type="simple">QCAZ</named-content> 68648).</p><fig id="F8" position="float" orientation="portrait"><label>Figure 8.</label><caption><p>Color variation in life of juvenile and metamorphs of <italic><tp:taxon-name><tp:taxon-name-part taxon-name-part-type="genus" reg="Hyloscirtus">Hyloscirtus</tp:taxon-name-part><tp:taxon-name-part taxon-name-part-type="species" reg="hillisi">hillisi</tp:taxon-name-part></tp:taxon-name></italic> sp. n. <bold>A</bold> SC 59268 (<abbrev xmlns:xlink="http://www.w3.org/1999/xlink" xlink:title="snout-vent length" id="ABBRID0E12AI" xlink:type="simple">SVL</abbrev> = 39.52 mm, not preserved) <bold>B</bold><named-content xmlns:xlink="http://www.w3.org/1999/xlink" content-type="dwc:institutional_code" xlink:type="simple">QCAZ</named-content> 68648 (<abbrev xmlns:xlink="http://www.w3.org/1999/xlink" xlink:title="snout-vent length" id="ABBRID0EF3AI" xlink:type="simple">SVL</abbrev> = 35.6 mm) <bold>C</bold><named-content xmlns:xlink="http://www.w3.org/1999/xlink" content-type="dwc:institutional_code" xlink:type="simple">QCAZ</named-content> 68650 (<abbrev xmlns:xlink="http://www.w3.org/1999/xlink" xlink:title="snout-vent length" id="ABBRID0EQ3AI" xlink:type="simple">SVL</abbrev> = 40.73 mm).</p></caption><graphic xmlns:xlink="http://www.w3.org/1999/xlink" xlink:href="zookeys-809-097-g008.jpg" position="float" orientation="portrait" xlink:type="simple" id="oo_251820.jpg"/></fig></tp:treatment-sec><tp:treatment-sec sec-type="description" id="SECID0EZ3AI"><title>Tadpole description.</title><p>The following description is based on a tadpole of series <named-content xmlns:xlink="http://www.w3.org/1999/xlink" content-type="dwc:institutional_code" xlink:type="simple">QCAZ</named-content> 68651 in Stage 25 (<xref ref-type="bibr" rid="B22">Gosner 1960</xref>). The specimen was collected in a slow-moving pool along the margins of a stream (Figure <xref ref-type="fig" rid="F9">9</xref>; <named-content xmlns:xlink="http://www.w3.org/1999/xlink" content-type="dwc:verbatimCoordinates" xlink:type="simple"><named-content content-type="geo-json" specific-use="{&#34;type&#34;:&#34;Point&#34;,&#34;coordinates&#34;:[-78.391900,-3.518700]}" id="NCID0EP4AI" xlink:type="simple">3.5187S, 78.3919W</named-content></named-content>; 1991 m) at the type locality on 7 July 2017. All measurements are in mm. Total length 86.7; body length 29.1 (33.6% of total length). Body ovoid and depressed; width at the level of spiracle 19.2, height at same position 14.7; head width at level of the eyes 17.9; anterior margin of snout uniformly rounded in dorsal view and sloping at level of nares in lateral view; lateral-line system evident with supraorbital, infraorbital, mandibular, angular, postorbital, dorsal body, and ventral body lines. The arrangement of the lateral-line system is symmetrical; the supra and infra orbital lines begin at the tip of the snout and join behind the eye, continuing as a single longitudinal line extending along the anterior half of the tail. The dorsal lines extend along the posterior half of the dorsum until reaching the anterior edge of the tail, at the base of the upper fin. The angular line starts behind the orbit and extends longitudinally, contouring the spiracle, to the posterior end of the body, down towards the venter and ending at the base of the vent tube. The postorbital line starts behind the intersection of the supra and infraorbital lines and continues obliquely towards the venter, joining the anteroventral line. The mandibular line originates at the lateral border of the oral disc and runs obliquely until joining the anteroventral line. The posteroventral line forms a V whose vertex is directed towards the midposterior venter ending at the lateral edge of the venter, at the base of the spiracle. The nostrils are ovoid, not protruding and directed anterolaterally, <!--PageBreak-->6.8 from tip of snout; internarial distance 8.6. Eyes positioned and directed dorsolaterally; eye length 2.8, eye width 2.5; interorbital distance 9.9. Spiracle sinistral, located at midbody and oriented posterodorsally, inner wall free from body; tube length 2.8, tube width 2.6; spiracular opening directed posterodorsally, diameter 1.6; distance from tip of snout to spiracular opening 22.5. Vent tube medial, opening directed posteriorly; tube length 3.8, tube width 2.6. Tail length 57.5; caudal musculature robust, narrowing gradually until tail terminus. At tail-body junction, tail muscle width 9.6, tail muscle height 11.7; maximum height of tail 17.7. Oral disc located anteroventrally; transverse width 11.6; bordered by two rows of small and rounded papillae; upper jaw sheath forming an arch, unpigmented, transverse width including lateral processes 4.0 (34.4% of transverse width of oral disc); oral apparatus well preserved, showing complete teeth rows. Labial tooth row formula 8(8)/11(1). Only A-8 and P-1 have gaps. Tadpoles were gregarious and fled to the bottom of the pool when disturbed.</p><fig id="F9" position="float" orientation="portrait"><label>Figure 9.</label><caption><p>Variation in life of tadpoles of <italic><tp:taxon-name><tp:taxon-name-part taxon-name-part-type="genus" reg="Hyloscirtus">Hyloscirtus</tp:taxon-name-part><tp:taxon-name-part taxon-name-part-type="species" reg="hillisi">hillisi</tp:taxon-name-part></tp:taxon-name></italic> sp. n. <bold>A</bold><named-content xmlns:xlink="http://www.w3.org/1999/xlink" content-type="dwc:institutional_code" xlink:type="simple">QCAZ</named-content> 68651 (photograph taken 5 days after capture on 19 July 2017) <bold>B</bold><named-content xmlns:xlink="http://www.w3.org/1999/xlink" content-type="dwc:institutional_code" xlink:type="simple">QCAZ</named-content> 71182 (photograph taken 16 days after capture, on 20 July 2017) <bold>C</bold><named-content xmlns:xlink="http://www.w3.org/1999/xlink" content-type="dwc:institutional_code" xlink:type="simple">QCAZ</named-content> 71182 (photograph taken 8 months and 4 days after capture on 08 March 2018). Note change in color between (<bold>B</bold>) and (<bold>C</bold>). Gosner Stage 25. Photographs by Gustavo Pazmiño.</p></caption><graphic xmlns:xlink="http://www.w3.org/1999/xlink" xlink:href="zookeys-809-097-g009.jpg" position="float" orientation="portrait" xlink:type="simple" id="oo_251821.jpg"/></fig></tp:treatment-sec><tp:treatment-sec sec-type="Color in preservative of tadpoles" id="SECID0EH6AI"><title>Color in preservative of tadpoles.</title><p>In dorsal view, the body is gray, lighter on the tip of snout and towards the base of the tail, grayish cream belly, mouth cream; tail <!--PageBreak-->musculature grayish cream with irregular gray spots, upper and lower fins transparent, light gray with irregular dark gray spots.</p></tp:treatment-sec><tp:treatment-sec sec-type="Color in life of tadpoles" id="SECID0EP6AI"><title>Color in life of tadpoles.</title><p>In dorsal view, body brown, including head and snout; in lateral view body dark-brown. Small bronze dots concentrate in the anterior edge of the eye, become diffuse at level of the base of the spiracle. Venter cream, becoming darker medially as result of intestines being dimly visible; oral disc light brown becoming dark brown posteriorly. Iris bronze. Vent tube cream. Muscle tail light brown with gray irregular spots; lower fin transparent cream with a combination of brown and gray irregular spots; upper fin transparent light brown with light brown spots and few scattered dark gray spots. The brown coloration and the pattern of dark gray and brown spots in several individuals is maintained; however, an individual kept in captivity (<named-content xmlns:xlink="http://www.w3.org/1999/xlink" content-type="dwc:institutional_code" xlink:type="simple">QCAZ</named-content> 71182) during 8 months presents an evident change in its coloration, becoming much clearer with a combination of light brown on the back and greenish brown on the flanks; muscles of tail light brown with gray spots; lower fin cream with brown spots, upper fin greenish cream becoming transparent in the distal third with dark brown spots. The differences in coloration after 8 months in captivity may be due to the effects of diet.</p><!--PageBreak--></tp:treatment-sec><tp:treatment-sec sec-type="Tadpoles variation" id="SECID0E26AI"><title>Tadpoles variation.</title><p>Based on a series of five individuals in stage 25 and two in stages 37 and 40. Meristic variation of tadpoles in Stages 25–40 is shown in Table <xref ref-type="table" rid="T4">4</xref>. Seven tadpoles in Stages 25–40 varied in total length, ranging from 57.4 to 101 mm; body length ranged from 20.4 to 34.2 mm; tail length ranged from 37.0 to 67.6 mm. Inter orbital distance from 6.27 to 10.43 mm. Labial tooth row formula varied from 8(8)/11(1) to 7(7)/12(1) (Figure <xref ref-type="fig" rid="F10">10</xref>).</p><table-wrap id="T4" position="float" orientation="portrait"><label>Table 4.</label><caption><p>Measurements (in mm) of tadpoles of <italic><tp:taxon-name><tp:taxon-name-part taxon-name-part-type="genus" reg="Hyloscirtus">Hyloscirtus</tp:taxon-name-part><tp:taxon-name-part taxon-name-part-type="species" reg="hillisi">hillisi</tp:taxon-name-part></tp:taxon-name></italic> sp. n. Mean ± SD is given with range in parentheses. Abbreviations: <abbrev xmlns:xlink="http://www.w3.org/1999/xlink" xlink:title="tibia length" id="ABBRID0E4ABI" xlink:type="simple">TL</abbrev> (total length), BL (body length), TAL (tail length), TAL/<abbrev xmlns:xlink="http://www.w3.org/1999/xlink" xlink:title="tibia length" id="ABBRID0EBBBI" xlink:type="simple">TL</abbrev> (ratio tail length/total length), MHT (Maximum Height of Tail, including dorsal and ventral fins), IOD (inter orbital distance), WOD (transverse width of oral disc), WUJ (transverse width of upper jaw sheath, including lateral processes), WUJ/WOD (ratio width of upper jaw sheath/width of oral disc), TUW (tube transverse width), TUL (tube length spiracle).</p></caption><table id="TID0EN4AG" rules="all"><tbody><tr><th rowspan="1" colspan="1">Character</th><th rowspan="1" colspan="1">Stage 25 (<italic>n</italic> = 5)</th><th rowspan="1" colspan="1">Stage 37 (<italic>n</italic> = 1)</th><th rowspan="1" colspan="1">Stage 40 (<italic>n</italic> = 1)</th></tr><tr><td rowspan="1" colspan="1">
                      <abbrev xmlns:xlink="http://www.w3.org/1999/xlink" xlink:title="tibia length" id="ABBRID0EECBI" xlink:type="simple">TL</abbrev>
                    </td><td rowspan="1" colspan="1">79.2 ± 12.4 (57.4–86.7)</td><td rowspan="1" colspan="1">99.5</td><td rowspan="1" colspan="1">101</td></tr><tr><td rowspan="1" colspan="1">BL</td><td rowspan="1" colspan="1">26.1 ± 3.6 (20.4–29.1)</td><td rowspan="1" colspan="1">34.2</td><td rowspan="1" colspan="1">33.4</td></tr><tr><td rowspan="1" colspan="1">TAL</td><td rowspan="1" colspan="1">53 ± 9.02 (37–58)</td><td rowspan="1" colspan="1">65.3</td><td rowspan="1" colspan="1">67.6</td></tr><tr><td rowspan="1" colspan="1">TAL/<abbrev xmlns:xlink="http://www.w3.org/1999/xlink" xlink:title="tibia length" id="ABBRID0EQDBI" xlink:type="simple">TL</abbrev></td><td rowspan="1" colspan="1">0.7 ± 0.04 (0.6–0.7)</td><td rowspan="1" colspan="1">0.7</td><td rowspan="1" colspan="1">0.7</td></tr><tr><td rowspan="1" colspan="1">MHT</td><td rowspan="1" colspan="1">15.4 ± 1.7 (13.7–17.7)</td><td rowspan="1" colspan="1">19</td><td rowspan="1" colspan="1">19.4</td></tr><tr><td rowspan="1" colspan="1">IOD</td><td rowspan="1" colspan="1">8.4 ± 1.5 (6.3–9.9)</td><td rowspan="1" colspan="1">10.2</td><td rowspan="1" colspan="1">10.4</td></tr><tr><td rowspan="1" colspan="1">WOD</td><td rowspan="1" colspan="1">9.3 ± 1.7 (7–11.6)</td><td rowspan="1" colspan="1">11.7</td><td rowspan="1" colspan="1">11.7</td></tr><tr><td rowspan="1" colspan="1">WUJ</td><td rowspan="1" colspan="1">3.9 ± 0.1 (3.8–4)</td><td rowspan="1" colspan="1">5.2</td><td rowspan="1" colspan="1">5.5</td></tr><tr><td rowspan="1" colspan="1">WUJ/WOD</td><td rowspan="1" colspan="1">2.8 ± 0.4 (2.3–3.3)</td><td rowspan="1" colspan="1">2.2</td><td rowspan="1" colspan="1">2.1</td></tr><tr><td rowspan="1" colspan="1">TUW</td><td rowspan="1" colspan="1">1.9 ± 0.5 (1.4–2.6)</td><td rowspan="1" colspan="1">2.7</td><td rowspan="1" colspan="1">3.6</td></tr><tr><td rowspan="1" colspan="1">TUL</td><td rowspan="1" colspan="1">2.4 ± 0.4 (1.7–2.8)</td><td rowspan="1" colspan="1">3.2</td><td rowspan="1" colspan="1">4.3</td></tr></tbody></table></table-wrap><fig id="F10" position="float" orientation="portrait"><label>Figure 10.</label><caption><p>Oral disc of preserved tadpole of <italic><tp:taxon-name><tp:taxon-name-part taxon-name-part-type="genus" reg="Hyloscirtus">Hyloscirtus</tp:taxon-name-part><tp:taxon-name-part taxon-name-part-type="species" reg="hillisi">hillisi</tp:taxon-name-part></tp:taxon-name></italic> sp. n. <named-content xmlns:xlink="http://www.w3.org/1999/xlink" content-type="dwc:institutional_code" xlink:type="simple">QCAZ</named-content> 68651, Gosner Stage 25. Photograph by Gustavo Pazmiño.</p></caption><graphic xmlns:xlink="http://www.w3.org/1999/xlink" xlink:href="zookeys-809-097-g010.jpg" position="float" orientation="portrait" xlink:type="simple" id="oo_251822.jpg"/></fig></tp:treatment-sec><tp:treatment-sec sec-type="etymology" id="SECID0EUHBI"><title>Etymology.</title><p>The specific name is a noun in the genitive case and is a patronym for David Hillis, an evolutionary biologist who has made significant contributions to the study of the evolution of amphibians and reptiles. During the 1980s, David Hillis carried out fieldwork in Ecuador that resulted in the discovery of three undescribed species of the <italic><tp:taxon-name><tp:taxon-name-part taxon-name-part-type="genus" reg="Hyloscirtus">H.</tp:taxon-name-part><tp:taxon-name-part taxon-name-part-type="species" reg="larinopygion">larinopygion</tp:taxon-name-part></tp:taxon-name></italic> group. In 1990, in collaboration with WE Duellman, he published the first phylogeny for the <italic><tp:taxon-name><tp:taxon-name-part taxon-name-part-type="genus" reg="Hyloscirtus">H.</tp:taxon-name-part><tp:taxon-name-part taxon-name-part-type="species" reg="larinopygion">larinopygion</tp:taxon-name-part></tp:taxon-name></italic> group using allozyme data (<xref ref-type="bibr" rid="B14">Duellman and Hillis 1990</xref>). Currently he is professor at the University of Texas in Austin.</p></tp:treatment-sec><tp:treatment-sec sec-type="distribution" id="SECID0EUIBI"><title>Distribution and natural history.</title><p><italic><tp:taxon-name><tp:taxon-name-part taxon-name-part-type="genus" reg="Hyloscirtus">Hyloscirtus</tp:taxon-name-part><tp:taxon-name-part taxon-name-part-type="species" reg="hillisi">hillisi</tp:taxon-name-part></tp:taxon-name></italic> is only known from two nearby sites (airline distance = 1.7 km) on the slopes of a flattop limestone mountain in the Río Quimi basin, Provincia Zamora Chinchipe, at elevations between 1991 and 2134 m (Figure <xref ref-type="fig" rid="F2">2</xref>). Biogeographic region is Eastern Montane Forest according to <xref ref-type="bibr" rid="B44">Ron et al. (2018)</xref> classification. Vegetation at the type locality (Figure <xref ref-type="fig" rid="F11">11B, C</xref>) was dominated by shrubs (1.5 m tall) with sparse trees (10–15 m tall). The ground had cushioned consistency and was covered by roots and bare soil. Mosses and ground-bromeliads were abundant. This type of ground cover is locally known as <italic>bamba</italic>. Two adults and <!--PageBreak--><!--PageBreak-->one juvenile were found on shrubs next to small streams on the Río Cristalino basin, at an elevation of 2134 m. The tadpoles and juveniles were found in ponds on the margin of Río Cristalino, at an elevation of 1991 m (Figure <xref ref-type="fig" rid="F11">11D</xref>). Collections took place in July 2017 and April 2018. The site where the adults were collected is ~500 m from the border between Peru and Ecuador. Therefore, the occurrence of <italic><tp:taxon-name><tp:taxon-name-part taxon-name-part-type="genus" reg="Hyloscirtus">H.</tp:taxon-name-part><tp:taxon-name-part taxon-name-part-type="species" reg="hillisi">hillisi</tp:taxon-name-part></tp:taxon-name></italic> in Peru is almost certain.</p><fig id="F11" position="float" orientation="portrait"><label>Figure 11.</label><caption><p>Habitat of <italic><tp:taxon-name><tp:taxon-name-part taxon-name-part-type="genus" reg="Hyloscirtus">Hyloscirtus</tp:taxon-name-part><tp:taxon-name-part taxon-name-part-type="species" reg="hillisi">hillisi</tp:taxon-name-part></tp:taxon-name></italic> sp. n. <bold>A</bold><italic><tp:taxon-name><tp:taxon-name-part taxon-name-part-type="genus" reg="Hyloscirtus">Hyloscirtus</tp:taxon-name-part><tp:taxon-name-part taxon-name-part-type="species" reg="hillisi">hillisi</tp:taxon-name-part></tp:taxon-name></italic> sp. n. <italic>in situ</italic><bold>B</bold> vegetation at the type locality, Reserva Biológica El Quimi, Ecuador <bold>C</bold> habitat where the adults were found <bold>D</bold> habitat where the tadpoles and metamorphs were found. Photographs by Diego Almeida.</p></caption><graphic xmlns:xlink="http://www.w3.org/1999/xlink" xlink:href="zookeys-809-097-g011.jpg" position="float" orientation="portrait" xlink:type="simple" id="oo_251823.jpg"/></fig></tp:treatment-sec><tp:treatment-sec sec-type="conservation status" id="SECID0ESLBI"><title>Conservation status.</title><p><italic><tp:taxon-name><tp:taxon-name-part taxon-name-part-type="genus" reg="Hyloscirtus">Hyloscirtus</tp:taxon-name-part><tp:taxon-name-part taxon-name-part-type="species" reg="hillisi">hillisi</tp:taxon-name-part></tp:taxon-name></italic> is only known from two nearby sites in Cordillera del Cóndor. Population size is unknown, but the scant evidence suggests low abundances. In 2017, at the site where the tadpoles and juveniles were found, five hours of nocturnal search by five experienced herpetologists yielded no adults. At the site where the adults were found, ten hours of nocturnal search, for two nights, by two experienced herpetologists, yielded two adults and one subadult. Habitat destruction and fragmentation is evident at a distance of 3.5 km from one of the collection sites (according to <xref ref-type="bibr" rid="B35">Ministerio de Ambiente del Ecuador 2013</xref> map). Cordillera del Cóndor is threatened by large and small-scale mining which has already affected amphibian populations (<xref ref-type="bibr" rid="B52">Valencia et al. 2017</xref>). Because of its small known distribution and nearby habitat destruction and mining activities, we suggest to assign <italic><tp:taxon-name><tp:taxon-name-part taxon-name-part-type="genus" reg="Hyloscirtus">H.</tp:taxon-name-part><tp:taxon-name-part taxon-name-part-type="species" reg="hillisi">hillisi</tp:taxon-name-part></tp:taxon-name></italic> to the Critically Endangered category under criteria B1a, b(iii), according to <xref ref-type="bibr" rid="B27">IUCN (2001)</xref> guidelines.</p></tp:treatment-sec><tp:treatment-sec><!--Section generated to contain objects referenced in tp:taxon-treatment.--><fig id="F2" position="float" orientation="portrait"><label>Figure 2.</label><caption><p>Records of the Southern Clade of the <italic><tp:taxon-name><tp:taxon-name-part taxon-name-part-type="genus" reg="Hyloscirtus">Hyloscirtus</tp:taxon-name-part><tp:taxon-name-part taxon-name-part-type="species" reg="larinopygion">larinopygion</tp:taxon-name-part></tp:taxon-name></italic> group. Locality data were obtained from specimens deposited at Museo de Zoología, Pontificia Universidad Católica del Ecuador (<named-content xmlns:xlink="http://www.w3.org/1999/xlink" content-type="dwc:institutional_code" xlink:type="simple">QCAZ</named-content>), <xref ref-type="bibr" rid="B14">Duellman and Hillis (1990)</xref>, <xref ref-type="bibr" rid="B4">Almendáriz et al. (2014</xref>a), and <xref ref-type="bibr" rid="B42">Rivera-Correa et al. (2016)</xref>. The arrow indicates the locality where the Northern and Southern clades are sympatric. See text for details.</p></caption><graphic xmlns:xlink="http://www.w3.org/1999/xlink" xlink:href="zookeys-809-097-g002.jpg" position="float" orientation="portrait" xlink:type="simple" id="oo_251814.jpg"/></fig></tp:treatment-sec><ref-list><ref id="B42"><mixed-citation xmlns:xlink="http://www.w3.org/1999/xlink" xlink:type="simple"><person-group><name name-style="western"><surname>Rivera-Correa</surname><given-names>M</given-names></name><name name-style="western"><surname>García-Burneo</surname><given-names>K</given-names></name><name name-style="western"><surname>Grant</surname><given-names>T</given-names></name></person-group> (<year>2016</year>) <article-title>A new red-eyed of stream frog of <italic><tp:taxon-name><tp:taxon-name-part taxon-name-part-type="genus">Hyloscirtus</tp:taxon-name-part></tp:taxon-name></italic> (<tp:taxon-name><tp:taxon-name-part taxon-name-part-type="order">Anura</tp:taxon-name-part></tp:taxon-name>: <tp:taxon-name><tp:taxon-name-part taxon-name-part-type="family">Hylidae</tp:taxon-name-part></tp:taxon-name>) from Peru, with comments on the taxonomy of the genus.</article-title><source>Zootaxa</source><volume>4061</volume>: <fpage>29</fpage>–<lpage>40</lpage>. <ext-link xlink:type="simple" ext-link-type="doi" xlink:href="10.11646/zootaxa.4061.1.3">https://doi.org/10.11646/zootaxa.4061.1.3</ext-link></mixed-citation></ref><ref id="B6"><mixed-citation xmlns:xlink="http://www.w3.org/1999/xlink" xlink:type="simple"><person-group><name name-style="western"><surname>Ardila-Robayo</surname><given-names>MC</given-names></name><name name-style="western"><surname>Ruiz-Carranza</surname><given-names>PM</given-names></name><name name-style="western"><surname>Roa-Trujillo</surname><given-names>SH</given-names></name></person-group> (<year>1993</year>) <article-title>Una nueva especie de <italic><tp:taxon-name><tp:taxon-name-part taxon-name-part-type="genus">Hyla</tp:taxon-name-part></tp:taxon-name></italic> del grupo <italic><tp:taxon-name><tp:taxon-name-part taxon-name-part-type="genus"/><tp:taxon-name-part taxon-name-part-type="species">larinopygion</tp:taxon-name-part></tp:taxon-name></italic> (<tp:taxon-name><tp:taxon-name-part taxon-name-part-type="class">Amphibia</tp:taxon-name-part></tp:taxon-name>: <tp:taxon-name><tp:taxon-name-part taxon-name-part-type="order">Anura</tp:taxon-name-part></tp:taxon-name>: <tp:taxon-name><tp:taxon-name-part taxon-name-part-type="family">Hylidae</tp:taxon-name-part></tp:taxon-name>) del sur de la Cordillera Central de Colombia.</article-title><source>Revista de la Academia Colombiana de Ciencias Exactas, Físicas y Naturales</source><volume>18</volume>: <fpage>559</fpage>–<lpage>566</lpage>.</mixed-citation></ref><ref id="B36"><mixed-citation xmlns:xlink="http://www.w3.org/1999/xlink" xlink:type="simple"><person-group><name name-style="western"><surname>Mueses-Cisneros</surname><given-names>JJ</given-names></name><name name-style="western"><surname>Anganoy-Criollo</surname><given-names>MA</given-names></name></person-group> (<year>2008</year>) <article-title>Una nueva especie del grupo <italic><tp:taxon-name><tp:taxon-name-part taxon-name-part-type="genus">Hyloscirtus</tp:taxon-name-part><tp:taxon-name-part taxon-name-part-type="species">larinopygion</tp:taxon-name-part></tp:taxon-name></italic> (<tp:taxon-name><tp:taxon-name-part taxon-name-part-type="class">Amphibia</tp:taxon-name-part></tp:taxon-name>: <tp:taxon-name><tp:taxon-name-part taxon-name-part-type="order">Anura</tp:taxon-name-part></tp:taxon-name>: <tp:taxon-name><tp:taxon-name-part taxon-name-part-type="family">Hylidae</tp:taxon-name-part></tp:taxon-name>) del Suroccidente de Colombia.</article-title><source>Papeis Avulsos de Zoologia (Sao Paulo)</source><volume>48</volume>: <fpage>129</fpage>–<lpage>138</lpage>. <ext-link xlink:type="simple" ext-link-type="doi" xlink:href="10.1590/S0031-10492008001500001">https://doi.org/10.1590/S0031-10492008001500001</ext-link></mixed-citation></ref><ref id="B37"><mixed-citation xmlns:xlink="http://www.w3.org/1999/xlink" xlink:type="simple"><person-group><name name-style="western"><surname>Mueses-Cisneros</surname><given-names>JJ</given-names></name><name name-style="western"><surname>Perdomo-Castillo</surname><given-names>IV</given-names></name></person-group> (<year>2011</year>) <article-title><italic><tp:taxon-name><tp:taxon-name-part taxon-name-part-type="genus">Hyloscirtus</tp:taxon-name-part><tp:taxon-name-part taxon-name-part-type="species">tigrinus</tp:taxon-name-part></tp:taxon-name></italic> Mueses-Cisneros y Anganoy-Criollo, 2008: una especie amenazada, con comentarios sobre su distribución geográfica e historia natural.</article-title><source>Herpetotropicos</source><volume>5</volume>: <fpage>93</fpage>–<lpage>103</lpage>.</mixed-citation></ref><ref id="B46"><mixed-citation xmlns:xlink="http://www.w3.org/1999/xlink" xlink:type="simple"><person-group><name name-style="western"><surname>Ruiz-Carranza</surname><given-names>PM</given-names></name><name name-style="western"><surname>Lynch</surname><given-names>JD</given-names></name></person-group> (<year>1982</year>) <article-title>Dos nuevas especies de <italic><tp:taxon-name><tp:taxon-name-part taxon-name-part-type="genus">Hyla</tp:taxon-name-part></tp:taxon-name></italic> (<tp:taxon-name><tp:taxon-name-part taxon-name-part-type="class">Amphibia</tp:taxon-name-part></tp:taxon-name>: <tp:taxon-name><tp:taxon-name-part taxon-name-part-type="order">Anura</tp:taxon-name-part></tp:taxon-name>) de Colombia, con aportes al conocimiento de <italic><tp:taxon-name><tp:taxon-name-part taxon-name-part-type="genus">Hyla</tp:taxon-name-part><tp:taxon-name-part taxon-name-part-type="species">bogotensis</tp:taxon-name-part></tp:taxon-name></italic>.</article-title><source>Caldasia</source><volume>13</volume>: <fpage>647</fpage>–<lpage>671</lpage>.</mixed-citation></ref><ref id="B22"><mixed-citation xmlns:xlink="http://www.w3.org/1999/xlink" xlink:type="simple"><person-group><name name-style="western"><surname>Gosner</surname><given-names>KL</given-names></name></person-group> (<year>1960</year>) <article-title>A simplified table for staging anuran embryos and larvae with notes on identification.</article-title><source>Herpetologica</source><volume>16</volume>: <fpage>183</fpage>–<lpage>190</lpage>.</mixed-citation></ref><ref id="B14"><mixed-citation xmlns:xlink="http://www.w3.org/1999/xlink" xlink:type="simple"><person-group><name name-style="western"><surname>Duellman</surname><given-names>WE</given-names></name><name name-style="western"><surname>Hillis</surname><given-names>DM</given-names></name></person-group> (<year>1990</year>) <article-title>Systematics of frogs of the <italic><tp:taxon-name><tp:taxon-name-part taxon-name-part-type="genus">Hyla</tp:taxon-name-part><tp:taxon-name-part taxon-name-part-type="species">larinopygion</tp:taxon-name-part></tp:taxon-name></italic> group.</article-title><source>Occasional Papers of the Museum of Natural History of the University of Kansas</source><volume>134</volume>: <fpage>1</fpage>–<lpage>23</lpage>.</mixed-citation></ref><ref id="B4"><mixed-citation xmlns:xlink="http://www.w3.org/1999/xlink" xlink:type="simple"><person-group><name name-style="western"><surname>Almendáriz</surname><given-names>A</given-names></name><name name-style="western"><surname>Simmons</surname><given-names>JE</given-names></name><name name-style="western"><surname>Brito</surname><given-names>J</given-names></name><name name-style="western"><surname>Vaca-Guerrero</surname><given-names>J</given-names></name></person-group> (<year>2014</year>) <article-title>Overview of the herpetofauna of the unexplored Cordillera del Cóndor of Ecuador.</article-title><source>Amphibian &amp; Reptile Conservation</source><volume>8</volume>: <fpage>45</fpage>–<lpage>64</lpage>.</mixed-citation></ref><ref id="B44"><mixed-citation xmlns:xlink="http://www.w3.org/1999/xlink" xlink:type="simple"><person-group><name name-style="western"><surname>Ron</surname><given-names>SR</given-names></name><name name-style="western"><surname>Merino-Viteri</surname><given-names>A</given-names></name><name name-style="western"><surname>Ortiz</surname><given-names>DA</given-names></name></person-group> (<year>2018</year>) Anfibios del Ecuador. Version 2018.0. <ext-link xlink:type="simple" ext-link-type="uri" xlink:href="https://bioweb.bio/faunaweb/amphibiaweb/">https://bioweb.bio/faunaweb/amphibiaweb/</ext-link> [accessed March 8, 2018]</mixed-citation></ref><ref id="B35"><mixed-citation xmlns:xlink="http://www.w3.org/1999/xlink" xlink:type="simple"><institution xlink:type="simple">Ministerio de Ambiente del Ecuador</institution> (<year>2013</year>) Sistema de Clasificación de los Ecosistemas del Ecuador Continental. Subsecretaría de Patrimonio Natural, Quito.</mixed-citation></ref><ref id="B52"><mixed-citation xmlns:xlink="http://www.w3.org/1999/xlink" xlink:type="simple"><person-group><name name-style="western"><surname>Valencia</surname><given-names>JH</given-names></name><name name-style="western"><surname>Dueñas</surname><given-names>MR</given-names></name><name name-style="western"><surname>Székely</surname><given-names>P</given-names></name><name name-style="western"><surname>Batallas</surname><given-names>D</given-names></name><name name-style="western"><surname>Pulluquitín</surname><given-names>F</given-names></name><name name-style="western"><surname>Ron</surname><given-names>SR</given-names></name></person-group> (<year>2017</year>) <article-title>A new species of direct-developing frog of the genus <italic><tp:taxon-name><tp:taxon-name-part taxon-name-part-type="genus">Pristimantis</tp:taxon-name-part></tp:taxon-name></italic> (<tp:taxon-name><tp:taxon-name-part taxon-name-part-type="order">Anura</tp:taxon-name-part></tp:taxon-name>: <tp:taxon-name><tp:taxon-name-part taxon-name-part-type="clade">Terrarana</tp:taxon-name-part></tp:taxon-name>: <tp:taxon-name><tp:taxon-name-part taxon-name-part-type="family">Craugastoridae</tp:taxon-name-part></tp:taxon-name>) from Cordillera del Cóndor, Ecuador, with comments on threats to the anuran fauna in the region.</article-title><source>Zootaxa</source><volume>4353</volume>: <fpage>447</fpage>–<lpage>466</lpage>. <ext-link xlink:type="simple" ext-link-type="doi" xlink:href="10.11646/zootaxa.4353.3.3">https://doi.org/10.11646/zootaxa.4353.3.3</ext-link></mixed-citation></ref><ref id="B27"><mixed-citation xmlns:xlink="http://www.w3.org/1999/xlink" xlink:type="simple"><institution xlink:type="simple">IUCN</institution> (<year>2001</year>) Red list categories: version 3.1. UICN Species Survival Comission, Gland.</mixed-citation></ref></ref-list></tp:taxon-treatment>
